# Supplementary material for: Analysis of Volatile Secondary Metabolites in Ocimum basilicum Cell Suspensions: Inhibition, In Silico Molecular Docking, and an ADMET Analysis against Proteolytic Enzymes of Rhynchophorus ferrugineus
Source: Plants (Basel). 2022 Nov 1;11(21):2949. doi: 10.3390/plants11212949 (PMC9655874; doi:10.3390/plants11212949)
Supplement: Supplementary file 1 [file plants-11-02949-s001.zip]

Archive with 1 entries (1 files):
- plants-1988661-supplementary.pdf
